# Supplementary material for: The Association of Moral Injury and Healthcare Clinicians’ Wellbeing: A Systematic Review
Source: Int J Environ Res Public Health. 2023 Jul 5;20(13):6300. doi: 10.3390/ijerph20136300 (PMC10341511; doi:10.3390/ijerph20136300)
Supplement: Supplementary file 1 [file ijerph-20-06300-s001.zip]

Archive with 1 entries (1 files):
- ijerph-2304079-supplementary.pdf
